# Supplementary material for: Machine Learning-Based Classification of Gliomas and Tumor Grades with SHAP-Guided Feature Interpretation
Source: Genes (Basel). 2026 Apr 25;17(5):511. doi: 10.3390/genes17050511 (PMC13205932; doi:10.3390/genes17050511)
Supplement: Supplementary file 1 [file genes-17-00511-s001.zip]

Archive with 1 entries (1 files):
- genes-4263181-supplementary.pdf
